# Supplementary material for: Inhibition of Human Malignant Pleural Mesothelioma Growth by Mesenchymal Stromal Cells
Source: Cells. 2021 Jun 8;10(6):1427. doi: 10.3390/cells10061427 (PMC8227879; doi:10.3390/cells10061427)
Supplement: Supplementary file 1 [file cells-10-01427-s001.zip]

Archive with 1 entries (1 files):
- cells-1179298-supplementary.pdf
